# Supplementary material for: Microbial Pathway Thermodynamics: Stoichiometric Models Unveil Anabolic and Catabolic Processes
Source: Life (Basel). 2024 Feb 9;14(2):247. doi: 10.3390/life14020247 (PMC10890395; doi:10.3390/life14020247)
Supplement: Supplementary file 1 [file life-14-00247-s001.zip]

Archive with 1 entries (1 files):
- life-2782096-supplementary.pdf
